# Supplementary material for: Enhancing Fucoxanthin Pickering Emulsion Stability and Encapsulation with Seaweed Cellulose Nanofibrils Using High-Pressure Homogenization
Source: Mar Drugs. 2025 Jul 30;23(8):311. doi: 10.3390/md23080311 (PMC12387411; doi:10.3390/md23080311)
Supplement: Supplementary file 1 [file marinedrugs-23-00311-s001.zip]

Archive with 1 entries (1 files):
- marinedrugs-3778521-supplementary.pdf
